# Supplementary material for: Characterization of a Listeria monocytogenes plasmid with antibiotic and stress resistance genes
Source: Microb Genom. 2025 Jul 7;11(7):001445. doi: 10.1099/mgen.0.001445 (PMC12282311; doi:10.1099/mgen.0.001445)
Supplement: Uncited Table S1. [file mgen-11-01445-s002.xlsx]

## Sheet: Table S1
Table S1 Nucleotide sequences used for searches, comparisons and visualations, with references where available
Nucleotide sequence description	Accession	Reference
repA Listeria G2 plasmid replication gene	AL592102	10.1126/science.1063447
dfrD trimethoprim resistance gene	KC456362	10.1016/j.plasmid.2013.06.001
lnuG lincosamide resistance gene	KX470419	10.1093/jac/dkw549
mphB macrolide resistance gene	QAAO01000008
tetM tetracycline resistance gene	JX120102	10.1093/jac/dks531
Listeria monocytogenes WT6369 contig	ABIQJC010000010
Listeria monocytogenes plasmid pLMR479a	HG813248	10.1128/genomeA.00150-15
Listeria monocytogenes plasmid pLM1686	MK134858	10.1186/s12879-019-4551-9
Listeria monocytogenes plasmid pLM-F-12	KY613742
Listeria innocua CFSAN076548 contig	AAZKOA010000011
Enterococcus casseliflavus plasmid pEC369	CP032740	10.2147/IDR.S180254
Enterococcus faecium plasmid pF179_2	CP072886	10.1128/aac.01083-21
Jeotgalibacter porci CCUG 69148 chromosome	CP049889	10.1099/ijsem.0.001741
Enterococcus faecium FSIS11815804 contig	AAXGXJ010000001
Listeria monocytogenes OSF108184 contig	AAXHUR010000022
Listeria monocytogenes PNUSAL001370 contig	AAAOLY010000050
Prescottella equi lh_87_1 contig	WUZK01000017	10.1111/1462-2920.15020
Enterococcus faecalis CB_0121I contig	JABRMR010000026	10.1038/s41598-020-61002-5
Staphylococcus aureus M61350 contig	DAKNXB010000021
Moraxella sp. RCAD0137 contig	LTCC01000022
Bacillus subtilis plasmid pLS20	NC_015148	10.1093/nargab/lqab096
Streptococcus suis 083_19A contig	JABLLD010000006	10.1101/2020.05.05.078493
Bacteroidales sp. AS07pgkLD_150 contig	JAAZCL010000087	10.1186/s13068-020-01679-y
Weeksellaceae sp. MB2.020 contig	JAHAYP010000108
Mammaliicoccus sciuri ST261 contig	JAVRJO010000025	10.1038/s41598-024-70183-2
Paenibacillus sp. J45TS6 contig	BOSJ01000023	10.3389/fmicb.2021.667096
Sporosarcina sp. D27 contig	AZUC01000048
Bacillus cereus jingmen contig	AVFHS010000037
Staphylococcus chromogenes ST156 contig	AVRJE010000001	10.1038/s41598-024-70183-2
Lysinibacillus sp. FSL K6-3209 chromosome	CP150264
Kurthia sp. YJT4 chromosome	CP126689
Desemzia incerta EGm139 chromosome	CP126128	10.1128/MRA.00519-23
Macrococcus sp. S115 contig	JASJES010000010	10.3389/fmicb.2023.1181376
Enterococcus faecium U1909740 contig	JADMFD010000025	10.1093/jac/dkab376
Enterococcus casseliflavus U1903387 contig	JADMHE010000027	10.1093/jac/dkab376
